# Supplementary material for: A nutrient-responsive AMPK/TBK1 circuit restricts adipocyte catabolism
Source: JCI Insight. 2026 May 8;11(9):e200168. doi: 10.1172/jci.insight.200168 (PMC13232487; doi:10.1172/jci.insight.200168)
Supplement: Supporting data values [file jciinsight-11-200168-s260.xlsx]

## Sheet: Fig 1A
Tissue	iWAT				Tissue	iWAT
Gene	Tbk1				Gene	Plnpa2
Fasting	0	24	48		Fasting	0	24	48
	1.06985	1.40646	1.58427			1.09109	2.00328	1.5415
	1.13021	0.9485	2.51935			0.988548	1.49032	1.93168
	0.896699	1.44938	1.56135			0.655142	1.64966	1.51219
	0.903238	1.15245	3.00388					1.42262

## Sheet: fig 1B
Tissue	eWAT				Tissue	eWAT
Gene	Tbk1				Gene	Plnpa2
Fasting	0	24	48		Fasting	0	24	48
	0.800256	2.08074	3.44461			1.08514	2.18298	4.95129
	0.628364	2.25168	3.30101			0.852835	2.4666	5.36702
	1.24523	2.39245	2.64928			1.05642	2.67094	4.10841
	1.12641	2.86095	4.312			1.00561	1.62546	2.05016
	1.15327	1.708	2.157

## Sheet: fig. 1D
Tissue	iWAT				Tissue	iWAT				Tissue	iWAT
Protein	pT172 AMPK/AMPK				Protein	pS172TBK1/TBK1				Protein	TBK1/Tubulin
Fasting	0	24	48		Fasting	0	24	48		Fasting	0	24	48
	0.944097	2.01016	3.26304			0.685722	2.5958	1.86194			1.0135	1.45688	2.49725
	0.716098	2.6517	3.39344			0.869543	2.85623	1.4402			0.915658	2.22127	1.353
	0.875042	2.87337	3.33041			1.16894	2.37765	1.63471			1.15806	1.99571	1.45384
	1.46476	3.28468	2.9805			1.2758	1.69898	2.25973			0.912785	2.0555	1.80668

## Sheet: fig 1E
Tissue	eWAT				Tissue	eWAT				Tissue	eWAT
Protein	pT172 AMPK/AMPK				Protein	pS172TBK1/TBK1				Protein	TBK1/Tubulin
Fasting	0	24	48		Fasting	0	24	48		Fasting	0	24	48
	1.05407	1.73201	1.55391			0.878805	2.63593	2.22789			0.84587	1.53758	1.65604
	1.04654	1.6649	1.69216			0.809061	3.42713	1.86854			1.0472	1.42745	1.93258
	0.90874	1.93558	1.79471			1.32148	3.44888	1.87603			1.29658	1.29133	1.87548
	0.990656	1.69321	1.70696			0.990656	2.69632	2.71008			0.810355	1.73676	1.75087

## Sheet: fig 2A
Tissue	iWAT					Tissue	iWAT
Gene	Tbk1					Gene	Ppargc1a
AICAR injection (h)	0	3	6	24		AICAR injection (h)	0	3	6	24
	1.18836	2.06621	1.14895	2.12512			1.07143	5.99808	1.99923	2.6741
	0.916263	1.5581	1.66499	1.53221			0.84079	3.48683	2.37818	2.45758
	0.895375	2.0185	1.79022				1.08778	7.0952	3.70433

## Sheet: fig 2C
Cell	3T3L1 adipocytes				Cell	3T3L1 adipocytes
Gene	Tbk1				Gene	Tbk1
Treatment	- Compound C				Treatment	+ Compound C
Cont.	1.19384	1.07944	1.04607		Cont.	1.25209	1.41901	0.977913
AICAR	1.72216	1.82374	1.45957		AICAR	1.30064	0.938922	1.15026
PF	2.01151	2.20606	1.81366		PF	0.687952	0.909355	1.0539
Cell	3T3L1 adipocytes				Cell	3T3L1 adipocytes
Gene	Ppaprgc1a				Gene	Ppargc1a
Treatment	- Compound C				Treatment	+ Compound C
Cont.	0.833759	0.975741	1		Cont.	1.53876	1.62869	2.0098
AICAR	3.07714	3.94128	2.7245		AICAR	1.73075	1.24453	1.7025
PF	4.39108	5.03628	5.16981		PF	1.52618	1.87596	3.11313

## Sheet: fig 2D
Cell	3T3L1 adipocytes						Cell	3T3L1 adipocytes
Protein	pT172 AMPK/AMPK						Protein	pT172 AMPK/AMPK
Treatment	- Compound C						Treatment	+ Compound C
Cont.	1.09951	1.15573	0.865202	0.964727	1.17007		Cont.	1.05458	1.07578	0.774206	0.825866	0.787708
AICAR	2.16753	2.42301	1.7722	2.08709	1.81118		AICAR	1.12014	1.38326	1.01519	0.919595	0.772377
PF	4.47997	3.71588	4.09492	2.82858	2.03456		PF	2.68489	2.08333	2.47058	0.974964	0.394828
Cell	3T3L1 adipocytes						Cell	3T3L1 adipocytes
Protein	TBK1/HSP90						Protein	TBK1/HSP90
Treatment	- Compound C						Treatment	+ Compound C
Cont.	0.927445	1.07255	0.861203				Cont.	1.10829	0.865568	1.11122
AICAR	1.23204	1.19833	0.871916				AICAR	0.680208	0.48654	0.799884
PF	1.30804	1.49437	1.31809				PF	0.841751	0.828483	0.683086

## Sheet: Fig 2E
Gene	Tbk1
	Untranfected			Scramble			AMPK KD
Cont.	1.25046	1.38591	1.18949	0.887159	1.11284	1.05975	1.03784	1.09041	1.18207
PF	1.81266	1.84043	1.83332	1.68266	2.09822	1.56606	1.36645	0.986794	1.16712
Gene	Ppargc1a
	untransfected			scramble			AMPK KD
Cont.	0.386031	0.654355	1.36832	0.935884	1.06412	0.939563	0.80437	0.820526	1.11486
PF	3.65824	3.12422	3.35975	5.96176	7.71939	4.90878	2.61638	1.62331	1.85998

## Sheet: fig 2F
Tissue	iWAT				Tissue	iWAT
Gene	Tbk1				Gene	Pnpla2
WT-Fed	AAKO-Fed	WT-Fatsed	AAKO-Fasted		WT-Fed	AAKO-Fed	WT-Fatsed	AAKO-Fasted
1.04728	1.18958	2.45943	0.248382		1.38501	1.0209	1.72683	0.18959
1.28065	1.09207	3.00771	0.734684		0.879669	1.40664	2.28056	0.385714
0.672065	0.874151	1.66451	1.0447		0.735325	0.727904	1.28453	0.567114
	0.759453	2.98688	0.896264			0.475587	2.03502	0.777733

## Sheet: Suppl. Fig 1B.
Cells	3T3L1 cells
Gene	Tbk1/Arbp
0	0.5	1	2	3	6	12	24
0.962949	1.11871	1.27273	1.25465	1.56986	2.26398	1.54679	1.316
1.03705	1.32308	1.15927	1.23734	1.38	2.34344	1.66068	1.2495
0.972685	0.997538	0.949858	1.1175	1.46	1.98586	2.52889	1.60544
Cells	3T3L1 cells
Gene	Tbk1/Arbp
0	0.5	1	2	3	6	12	24
0.913777	0.791067	0.770948	0.983942	1.24955	2.55413	2.95111	2.67318
0.966061	0.731248	0.90659	0.919441	1.27094	2.39893	2.74791	2.206
1.12016	0.829119	0.851854	1.03439	1.44821	1.9002	2.41948	2.20583
1.09282	1.25395	1.11981	1.83063	1.6533	2.30179	2.01881	1.6748

[truncated: 80 more sheets: Suppl. Fig 1D, Suppl. Fig 1F, Supple. Fig 2B, Supple. Fig 2C, Figure 3A, Figure 3B, Figure 3D, Figure 3E, Figure 3F, Figure 3H, Figure 4A, Figure 4B, Figure 4C, Figure 4D, Figure 4E, Figure 4F, Sup Fig 3A, Sup Fig 3B, Supl Fig 3C, Sup Fig 3G …]
